# Supplementary material for: Longitudinal Follow-Up of Clinical Superficial Ovine Caseous Lymphadenitis
Source: Animals (Basel). 2024 Dec 17;14(24):3641. doi: 10.3390/ani14243641 (PMC11672427; doi:10.3390/ani14243641)
Supplement: Supplementary file 1 [file animals-14-03641-s001.zip]

Archive with 1 entries (1 files):
- animals-3227138-supplementary.pdf
